# Supplementary material for: Fluorescent Quinoline-Based Supramolecular Gel for Selective and Ratiometric Sensing Zinc Ion with Multi-Modes
Source: Gels. 2022 Sep 21;8(10):605. doi: 10.3390/gels8100605 (PMC9601706; doi:10.3390/gels8100605)
Supplement: Supplementary file 1 [file gels-08-00605-s001.zip]

Archive with 1 entries (1 files):
- gels-1816577-supplementary.pdf
